# Supplementary material for: Mechanical Property and Microcellular Foamability of iPP/PA11/PP-g-MAH Blends
Source: Polymers (Basel). 2025 Jul 16;17(14):1952. doi: 10.3390/polym17141952 (PMC12299155; doi:10.3390/polym17141952)
Supplement: Supplementary file 1 [file polymers-17-01952-s001.zip]

Archive with 1 entries (1 files):
- polymers-3730802-supplementary.pdf
